# Supplementary material for: A Novel Approach to the Study of Pathophysiology in Patients with Obstructive Sleep Apnea Using the Iowa Oral Performance Instrument (IOPI)
Source: J Clin Med. 2025 Jul 7;14(13):4781. doi: 10.3390/jcm14134781 (PMC12251218; doi:10.3390/jcm14134781)
Supplement: Supplementary file 1 [file jcm-14-04781-s001.zip]

Archive with 5 entries (5 files):
- 3.- Proyecto SAOSIOPI CRD v04.pdf
- VIdeo 1 Superior, anterior and posterior.mp4
- video 2 Inferior v2.mp4
- video 3 buccinator.mp4
- video 4 propulsion v2.mp4
